# Supplementary material for: Risk Factors and Quality of Life in Women with Urinary Incontinence in Kazakhstan: A Multicenter Case–Control Study
Source: Int J Environ Res Public Health. 2026 Jul 10;23(7):893. doi: 10.3390/ijerph23070893 (PMC13410073; doi:10.3390/ijerph23070893)
Supplement: Supplementary file 1 [file ijerph-23-00893-s001.zip]

Archive with 1 entries (1 files):
- ijerph-4364112-supplementary.pdf
